# Supplementary material for: Treatment Sequencing and Outcome of Chronic Lymphocytic Leukemia Patients Treated at Fondazione Policlinico Universitario Agostino Gemelli IRCCS: A Thirty-Year Single-Center Experience
Source: Cancers (Basel). 2023 Nov 26;15(23):5592. doi: 10.3390/cancers15235592 (PMC10705134; doi:10.3390/cancers15235592)
Supplement: Supplementary file 1 [file cancers-15-05592-s001.zip]

Archive with 1 entries (1 files):
- cancers-2683285-supplementary.pdf
